# Supplementary material for: Bold Frogs or Shy Toads? How Did the COVID-19 Closure of Zoological Organisations Affect Amphibian Activity?
Source: Animals (Basel). 2021 Jul 2;11(7):1982. doi: 10.3390/ani11071982 (PMC8300174; doi:10.3390/ani11071982)
Supplement: Supplementary file 1 [file animals-11-01982-s001.zip]

Archive with 1 entries (1 files):
- animals-1275686-supplementary.pdf
